# Supplementary material for: Single-cell genomics reveals population structures from in vitro evolutionary studies of Salmonella
Source: Microb Genom. 2022 Sep 20;8(9):mgen000871. doi: 10.1099/mgen.0.000871 (PMC9676037; doi:10.1099/mgen.0.000871)
Supplement: Supplementary material 2 [file mgen-8-871-s002.xlsx]

## Sheet: Supplementary Table 1
Supplementary Table 1: Details of strains and culture conditions used in these experiments.
Strain	Inoculant	Treatment	MIC (μg/ml)	Fold Increase
WT	1/1,000	None	0.008	0
WT	1/100,000	None	0.008	0
WT	1/1,000	Cipro	0.06	8
WT	1/100,000	Cipro	0.03	4
mutS	1/1,000	None	0.008	0
mutS	1/100,000	None	0.008	0
mutS	1/1,000	Cipro	0.125	16
mutS	1/100,000	Cipro	0.125	16

## Sheet: Supplementary Table 2
Supplementary Table 2: Shared SNPs seen between populations 2 and 3 in 315 variant site phylogeny.
gene_name	gene_product	locus_tag	mutation_category	position	snp_type	type	Uniprot Gene	Uniprot Protein	Uniprot ID
AM933172_00301	2,6-dihydropseudooxynicotine hydrolase	AM933172_00301	snp_nonsynonymous	343537	nonsynonymous	SNP	frsA	Estersse FrsA	B5R4S2
AM933172_00360	hypothetical protein	AM933172_00360	snp_nonsynonymous	411602	nonsynonymous	SNP	yaiW	Putative lipoprotein	A0A6C7HPP4
ifcA	Fumarate reductase flavoprotein subunit precursor	AM933172_00666	snp_nonsynonymous	726459	nonsynonymous	SNP	SEN0655	FAD-dependent tricarballylate dehydrogenase TcuA	A0A6C7HMH8
AM933172_01428	Glutathione-dependent formaldehyde-activating enzyme	AM933172_01428	snp_nonsynonymous	1492675	nonsynonymous	SNP	SEN1409	GFA family protein	A0A6C7HS87
queA_2	S-adenosylmethionine:tRNA ribosyltransferase-isomerase	AM933172_01525	snp_nonsynonymous	1603427	nonsynonymous	SNP	SEN1504	Putative isomerase	A0A6C7HPF7
mhbM	3-hydroxybenzoate 6-hydroxylase	AM933172_02204	snp_nonsynonymous	2275877	nonsynonymous	SNP	SEN2168	3-hydroxybenzoate 6-monooxygenase	A0A6C7HRX0
yadA	Adhesin YadA precursor	AM933172_03586	snp_nonsynonymous	3766723	nonsynonymous	SNP	SEN3513	Putative exported protein	A0A6C7HU33
AM933172_03809	putative common antigen polymerase	AM933172_03809	snp_nonsynonymous	4008285	nonsynonymous	SNP	wzyE	Probable ECA polymerase	B5QVI5
yajR	Inner membrane transport protein YajR	AM933172_00419	snp_nonsynonymous	467920	nonsynonymous	SNP	yajR	Hypothetical major facilitator family transport protein	A0A6C7HNF0
csgB	Minor curlin subunit precursor	AM933172_01933	snp_nonsynonymous	2007303	nonsynonymous	SNP	csgB	Curlin minor subunit csgB	A0A6C7HR19
hyfA	Hydrogenase-4 component A	AM933172_02748	snp_nonsynonymous	2883384	nonsynonymous	SNP	hycB	4Fe-4S dicluster domain-containing protein	A0A6C7HS57
cspC	Cold shock-like protein CspC	AM933172_01215	snp_nonsynonymous	1280053	nonsynonymous	SNP	cspC	Cold shock like protein CspC	P0A9Y9
rspA_1	Starvation-sensing protein RspA	AM933172_01457	snp_nonsynonymous	1525396	nonsynonymous	SNP	SEN1436	D-galactonate dehydratase family member SEN1436	B5R541
